# Supplementary material for: Biophysical Evaluation and In Vitro Controlled Release of Two Isomeric Adamantane Phenylalkylamines with Antiproliferative/Anticancer and Analgesic Activity
Source: Molecules. 2021 Dec 21;27(1):7. doi: 10.3390/molecules27010007 (PMC8746252; doi:10.3390/molecules27010007)
Supplement: Supplementary file 1 [file molecules-27-00007-s001.zip]

Archive with 1 entries (1 files):
- molecules-1500109-supplementary.pdf
